# Supplementary material for: Integrated Analysis of Cancer Tissue and Vitreous Humor from Retinoblastoma Eyes Reveals Unique Tumor-Specific Metabolic and Cellular Pathways in Advanced and Non-Advanced Tumors
Source: Cells. 2022 May 18;11(10):1668. doi: 10.3390/cells11101668 (PMC9139581; doi:10.3390/cells11101668)
Supplement: Supplementary file 1 [file cells-11-01668-s001.zip]

Archive with 1 entries (1 files):
- cells-1718667-supplementary.pdf
